# Supplementary material for: Independent Tissue-Based Biomarkers in Endometrioid Endometrial Cancer: Tumor Budding in Microsatellite Instability and WHO Grading in Copy-Number-Low Patients
Source: Cancers (Basel). 2023 Jul 28;15(15):3832. doi: 10.3390/cancers15153832 (PMC10416921; doi:10.3390/cancers15153832)
Supplement: Supplementary file 1 [file cancers-15-03832-s001.zip]

Archive with 1 entries (1 files):
- cancers-2452557-supplementary.pdf
